# Supplementary material for: Elevated Platelet Aggregation in Patients with Ovarian Cancer: More than Just Increased Platelet Count
Source: Cancers (Basel). 2024 Oct 24;16(21):3583. doi: 10.3390/cancers16213583 (PMC11545395; doi:10.3390/cancers16213583)
Supplement: Supplementary file 1 [file cancers-16-03583-s001.zip]

Archive with 1 entries (1 files):
- cancers-3247574-supplementary.docx
